# Supplementary material for: Phytogeographic and genetic variation in Sorbus, a traditional antidiabetic medicine—adaptation in action in both a plant and a discipline
Source: PeerJ. 2016 Nov 3;4:e2645. doi: 10.7717/peerj.2645 (PMC5101603; doi:10.7717/peerj.2645)
Supplement: Supplemental Information 1 [file peerj-04-2645-s001.xlsx]

## Sheet: SupTable1
SupTable 1. Sorbus primer sequences for the two candidate genes (FLS and SquaS) and the reference gene (actin)
Gene	Primer sequence (5'-3')
FLS – forward	gtggagagagaacgcgaaag
FLS – reverse	agttggagctggcctcagta
SquaS – forward	ttgggctagcagagagataagc
SquaS – reverse	acagagtggaagcggtaca
Actin – forward	tgtgagggacatgaaggaga
Actin – reverse	agcttccattccaatcatgg

## Sheet: SupTable2
SupTable 2: gene expression values for the two candidate genes (FLS and SquaS)
ID	individual	gene	Species	Location	tissue	latitude	longitude	replicate	log(expression_normalized)
1 - WA1 SD$3 l	3	flavonol	S. decora	Waskaganish	leaf	51	coastal	1	NA
2 - WA1 SD$3 b	3	flavonol	S. decora	Waskaganish	bark	51	coastal	1	6.53533
3 - WA1 SA$14 l	14	flavonol	S. americana	Waskaganish	leaf	51	coastal	1	NA
4 - WA1 SA$14 b	14	flavonol	S. americana	Waskaganish	bark	51	coastal	1	5.72875
6 - WA3 SA$56 b	56	flavonol	S. americana	Waskaganish	bark	51	coastal	1	1.77557
7 - WA3 SD$58 l	58	flavonol	S. decora	Waskaganish	leaf	51	coastal	1	NA
8 - WA3 SD$58 b	58	flavonol	S. decora	Waskaganish	bark	51	coastal	1	1.48336
9 - WA4 SD$68 b	68	flavonol	S. decora	Waskaganish	bark	51	coastal	1	NA
10 - WA5 SD$80 l	80	flavonol	S. decora	Waskaganish	leaf	51	coastal	1	NA
11 - N1 SD$111 l	111	flavonol	S. decora	Nemaska	leaf	51	inland	1	4.41833
12 - N1 SD$111 b	111	flavonol	S. decora	Nemaska	bark	51	inland	1	NA
14 - N2 SA$123 b	123	flavonol	S. americana	Nemaska	bark	51	inland	1	4.28112
18 - N4 SA$168 b	168	flavonol	S. americana	Nemaska	bark	51	inland	1	1.39232
19 - N4 SD$165 l	165	flavonol	S. decora	Nemaska	leaf	51	inland	1	NA
22 - M1 SD b	M1_SD	flavonol	S. decora	Mistissini	bark	50	inland	1	2.03664
23 - M1 SA b	M1_SA	flavonol	S. americana	Mistissini	bark	50	inland	1	2.66608
25 - M2 SD b	M2_SD	flavonol	S. decora	Mistissini	bark	50	inland	1	2.92961
27 - M2 SA b	M2_SA	flavonol	S. americana	Mistissini	bark	50	inland	1	2.47119
29 - M3 SD$211 l	211	flavonol	S. decora	Mistissini	leaf	50	inland	1	4.42096
30 - M3 SD$211 b	211	flavonol	S. decora	Mistissini	bark	50	inland	1	1.59246
31 - M3 SA$220 l	220	flavonol	S. americana	Mistissini	leaf	50	inland	1	-5.76767
32 - M3 SA$220 b	220	flavonol	S. americana	Mistissini	bark	50	inland	1	3.10297
33 - M4 SD$235 l	235	flavonol	S. decora	Mistissini	leaf	50	inland	1	3.63294
34 - M4 SD$235 b	235	flavonol	S. decora	Mistissini	bark	50	inland	1	2.28662
35 - M4 SA$231 l	231	flavonol	S. americana	Mistissini	leaf	50	inland	1	5.35146
36 - M4 SA$231 b	231	flavonol	S. americana	Mistissini	bark	50	inland	1	3.40113
37 - M5 SD$249 l	249	flavonol	S. decora	Mistissini	leaf	50	inland	1	NA
38 - M5 SD$249 b	249	flavonol	S. decora	Mistissini	bark	50	inland	1	2.07358
39 - M5 SA$267 l	267	flavonol	S. americana	Mistissini	leaf	50	inland	1	-0.290779
41 - CH1 SD$276 l	276	flavonol	S. decora	Chisasabi	leaf	53	coastal	1	3.23507
42 - CH1 SD$276 b	276	flavonol	S. decora	Chisasabi	bark	53	coastal	1	3.77712
43 - CH1 SD$280 l	280	flavonol	S. decora	Chisasabi	leaf	53	coastal	1	6.99681
44 - CH1 SD$280 b	280	flavonol	S. decora	Chisasabi	bark	53	coastal	1	4.9854
46 - CH1 SA$285 b	285	flavonol	S. americana	Chisasabi	bark	53	coastal	1	1.12847
48 - CH2 SA$294 b	294	flavonol	S. americana	Chisasabi	bark	53	coastal	1	5.51
51 - CH2 SA$291 l	291	flavonol	S. americana	Chisasabi	leaf	53	coastal	1	2.27534
52 - CH2 SA$291 b	291	flavonol	S. americana	Chisasabi	bark	53	coastal	1	NA
53 - CH2 SD$298 l	298	flavonol	S. decora	Chisasabi	leaf	53	coastal	1	5.2099
54 - CH2 SD$298 b	298	flavonol	S. decora	Chisasabi	bark	53	coastal	1	4.00403
56 - CH3 SD$309 b	309	flavonol	S. decora	Chisasabi	bark	53	coastal	1	6.569
57 - CH3 SD$317 l	317	flavonol	S. decora	Chisasabi	leaf	53	coastal	1	4.46632
58 - CH3 SD$317 b	317	flavonol	S. decora	Chisasabi	bark	53	coastal	1	5.74411
59 - CH3 SA$328 l	328	flavonol	S. americana	Chisasabi	leaf	53	coastal	1	1.36804
60 - CH3 SA$328 b	328	flavonol	S. americana	Chisasabi	bark	53	coastal	1	2.71097
62 - WH1 SD$346 b	346	flavonol	S. decora	Whapmagoostui	bark	55	coastal	1	2.24033
63 - WH1 SD$331 l	331	flavonol	S. decora	Whapmagoostui	leaf	55	coastal	1	5.25187
64 - WH1 SD$331 b	331	flavonol	S. decora	Whapmagoostui	bark	55	coastal	1	4.47911
65 - WH2 SD$360 l	360	flavonol	S. decora	Whapmagoostui	leaf	55	coastal	1	5.78811
66 - WH2 SD$360 b	360	flavonol	S. decora	Whapmagoostui	bark	55	coastal	1	4.48735
67 - WH2 SD$362 l	362	flavonol	S. decora	Whapmagoostui	leaf	55	coastal	1	5.17726
68 - WH2 SD$362 b	362	flavonol	S. decora	Whapmagoostui	bark	55	coastal	1	4.97643
70 - WH2 SD$355 b	355	flavonol	S. decora	Whapmagoostui	bark	55	coastal	1	4.52133
71 - WH2 SD$368 l	37l	flavonol	S. decora	Whapmagoostui	leaf	55	coastal	1	-1.16071
72 - WH2 SD$368 b	368	flavonol	S. decora	Whapmagoostui	bark	55	coastal	1	NA
73 - WH2 SD$363 l	363	flavonol	S. decora	Whapmagoostui	leaf	55	coastal	1	7.87794
74 - WH2 SD$363 b	363	flavonol	S. decora	Whapmagoostui	bark	55	coastal	1	3.82103
75 - WH3 SA$377 l	377	flavonol	S. americana	Whapmagoostui	leaf	55	coastal	1	9.07093
77 - WH3 SA$371 l	371	flavonol	S. americana	Whapmagoostui	leaf	55	coastal	1	5.48013
78 - WH3 SA$371 b	371	flavonol	S. americana	Whapmagoostui	bark	55	coastal	1	3.8038
1 - WA1 SD$3 l	3	flavonol	S. decora	Waskaganish	leaf	51	coastal	2	0.527096
2 - WA1 SD$3 b	3	flavonol	S. decora	Waskaganish	bark	51	coastal	2	3.90157
3 - WA1 SA$14 l	14	flavonol	S. americana	Waskaganish	leaf	51	coastal	2	2.89632
4 - WA1 SA$14 b	14	flavonol	S. americana	Waskaganish	bark	51	coastal	2	2.79718
6 - WA3 SA$56 b	56	flavonol	S. americana	Waskaganish	bark	51	coastal	2	6.66555
7 - WA3 SD$58 l	58	flavonol	S. decora	Waskaganish	leaf	51	coastal	2	7.59107
8 - WA3 SD$58 b	58	flavonol	S. decora	Waskaganish	bark	51	coastal	2	2.93214
9 - WA4 SD$68 b	68	flavonol	S. decora	Waskaganish	bark	51	coastal	2	1.77992
10 - WA5 SD$80 l	80	flavonol	S. decora	Waskaganish	leaf	51	coastal	2	0.677259
11 - N1 SD$111 l	111	flavonol	S. decora	Nemaska	leaf	51	inland	2	1.05184
12 - N1 SD$111 b	111	flavonol	S. decora	Nemaska	bark	51	inland	2	0.797266
14 - N2 SA$123 b	123	flavonol	S. americana	Nemaska	bark	51	inland	2	5.03914
18 - N4 SA$168 b	168	flavonol	S. americana	Nemaska	bark	51	inland	2	3.45059
19 - N4 SD$165 l	165	flavonol	S. decora	Nemaska	leaf	51	inland	2	3.14909
22 - M1 SD b	M1_SD	flavonol	S. decora	Mistissini	bark	50	inland	2	3.38029
23 - M1 SA b	M1_SA	flavonol	S. americana	Mistissini	bark	50	inland	2	3.57679
25 - M2 SD b	M2_SD	flavonol	S. decora	Mistissini	bark	50	inland	2	2.591
27 - M2 SA b	M2_SA	flavonol	S. americana	Mistissini	bark	50	inland	2	5.61832
29 - M3 SD$211 l	211	flavonol	S. decora	Mistissini	leaf	50	inland	2	6.58727
30 - M3 SD$211 b	211	flavonol	S. decora	Mistissini	bark	50	inland	2	0.473371
31 - M3 SA$220 l	220	flavonol	S. americana	Mistissini	leaf	50	inland	2	7.28648
32 - M3 SA$220 b	220	flavonol	S. americana	Mistissini	bark	50	inland	2	4.2983
33 - M4 SD$235 l	235	flavonol	S. decora	Mistissini	leaf	50	inland	2	3.06492
34 - M4 SD$235 b	235	flavonol	S. decora	Mistissini	bark	50	inland	2	4.52921
35 - M4 SA$231 l	231	flavonol	S. americana	Mistissini	leaf	50	inland	2	4.87156
36 - M4 SA$231 b	231	flavonol	S. americana	Mistissini	bark	50	inland	2	NA
37 - M5 SD$249 l	249	flavonol	S. decora	Mistissini	leaf	50	inland	2	2.76623
38 - M5 SD$249 b	249	flavonol	S. decora	Mistissini	bark	50	inland	2	3.95852
39 - M5 SA$267 l	267	flavonol	S. americana	Mistissini	leaf	50	inland	2	6.24298
41 - CH1 SD$276 l	276	flavonol	S. decora	Chisasabi	leaf	53	coastal	2	NA
42 - CH1 SD$276 b	276	flavonol	S. decora	Chisasabi	bark	53	coastal	2	-1.5939
43 - CH1 SD$280 l	280	flavonol	S. decora	Chisasabi	leaf	53	coastal	2	7.30268
44 - CH1 SD$280 b	280	flavonol	S. decora	Chisasabi	bark	53	coastal	2	3.43539
46 - CH1 SA$285 b	285	flavonol	S. americana	Chisasabi	bark	53	coastal	2	4.85216
48 - CH2 SA$294 b	294	flavonol	S. americana	Chisasabi	bark	53	coastal	2	5.85703
51 - CH2 SA$291 l	291	flavonol	S. americana	Chisasabi	leaf	53	coastal	2	4.18755
52 - CH2 SA$291 b	291	flavonol	S. americana	Chisasabi	bark	53	coastal	2	5.96471
53 - CH2 SD$298 l	298	flavonol	S. decora	Chisasabi	leaf	53	coastal	2	7.00275
54 - CH2 SD$298 b	298	flavonol	S. decora	Chisasabi	bark	53	coastal	2	6.06736
56 - CH3 SD$309 b	309	flavonol	S. decora	Chisasabi	bark	53	coastal	2	5.16242
57 - CH3 SD$317 l	317	flavonol	S. decora	Chisasabi	leaf	53	coastal	2	3.73965
58 - CH3 SD$317 b	317	flavonol	S. decora	Chisasabi	bark	53	coastal	2	9.07483
59 - CH3 SA$328 l	328	flavonol	S. americana	Chisasabi	leaf	53	coastal	2	4.94656
60 - CH3 SA$328 b	328	flavonol	S. americana	Chisasabi	bark	53	coastal	2	6.26171
62 - WH1 SD$346 b	346	flavonol	S. decora	Whapmagoostui	bark	55	coastal	2	3.36737
63 - WH1 SD$331 l	331	flavonol	S. decora	Whapmagoostui	leaf	55	coastal	2	5.91917
64 - WH1 SD$331 b	331	flavonol	S. decora	Whapmagoostui	bark	55	coastal	2	5.61961
65 - WH2 SD$360 l	360	flavonol	S. decora	Whapmagoostui	leaf	55	coastal	2	6.44514
66 - WH2 SD$360 b	360	flavonol	S. decora	Whapmagoostui	bark	55	coastal	2	7.09292
67 - WH2 SD$362 l	362	flavonol	S. decora	Whapmagoostui	leaf	55	coastal	2	5.49712
68 - WH2 SD$362 b	362	flavonol	S. decora	Whapmagoostui	bark	55	coastal	2	6.10071
70 - WH2 SD$355 b	355	flavonol	S. decora	Whapmagoostui	bark	55	coastal	2	7.5572
71 - WH2 SD$368 l	37l	flavonol	S. decora	Whapmagoostui	leaf	55	coastal	2	NA
72 - WH2 SD$368 b	368	flavonol	S. decora	Whapmagoostui	bark	55	coastal	2	7.79259
73 - WH2 SD$363 l	363	flavonol	S. decora	Whapmagoostui	leaf	55	coastal	2	9.62496
74 - WH2 SD$363 b	363	flavonol	S. decora	Whapmagoostui	bark	55	coastal	2	NA
75 - WH3 SA$377 l	377	flavonol	S. americana	Whapmagoostui	leaf	55	coastal	2	8.24437
77 - WH3 SA$371 l	371	flavonol	S. americana	Whapmagoostui	leaf	55	coastal	2	5.25456
78 - WH3 SA$371 b	371	flavonol	S. americana	Whapmagoostui	bark	55	coastal	2	5.23773
1 - WA1 SD$3 l	3	flavonol	S. decora	Waskaganish	leaf	51	coastal	3	2.24986
2 - WA1 SD$3 b	3	flavonol	S. decora	Waskaganish	bark	51	coastal	3	NA
3 - WA1 SA$14 l	14	flavonol	S. americana	Waskaganish	leaf	51	coastal	3	NA
4 - WA1 SA$14 b	14	flavonol	S. americana	Waskaganish	bark	51	coastal	3	1.31808
6 - WA3 SA$56 b	56	flavonol	S. americana	Waskaganish	bark	51	coastal	3	6.31316
7 - WA3 SD$58 l	58	flavonol	S. decora	Waskaganish	leaf	51	coastal	3	5.6504
8 - WA3 SD$58 b	58	flavonol	S. decora	Waskaganish	bark	51	coastal	3	1.76492
9 - WA4 SD$68 b	68	flavonol	S. decora	Waskaganish	bark	51	coastal	3	1.68128
10 - WA5 SD$80 l	80	flavonol	S. decora	Waskaganish	leaf	51	coastal	3	0.458993
11 - N1 SD$111 l	111	flavonol	S. decora	Nemaska	leaf	51	inland	3	1.73238
12 - N1 SD$111 b	111	flavonol	S. decora	Nemaska	bark	51	inland	3	-2.34249
14 - N2 SA$123 b	123	flavonol	S. americana	Nemaska	bark	51	inland	3	NA
18 - N4 SA$168 b	168	flavonol	S. americana	Nemaska	bark	51	inland	3	2.79857
19 - N4 SD$165 l	165	flavonol	S. decora	Nemaska	leaf	51	inland	3	5.48938
22 - M1 SD b	M1_SD	flavonol	S. decora	Mistissini	bark	50	inland	3	1.66169
23 - M1 SA b	M1_SA	flavonol	S. americana	Mistissini	bark	50	inland	3	3.67435
25 - M2 SD b	M2_SD	flavonol	S. decora	Mistissini	bark	50	inland	3	4.19111
27 - M2 SA b	M2_SA	flavonol	S. americana	Mistissini	bark	50	inland	3	-1.70932
29 - M3 SD$211 l	211	flavonol	S. decora	Mistissini	leaf	50	inland	3	6.06285
30 - M3 SD$211 b	211	flavonol	S. decora	Mistissini	bark	50	inland	3	1.93905
31 - M3 SA$220 l	220	flavonol	S. americana	Mistissini	leaf	50	inland	3	5.50043
32 - M3 SA$220 b	220	flavonol	S. americana	Mistissini	bark	50	inland	3	3.94342
33 - M4 SD$235 l	235	flavonol	S. decora	Mistissini	leaf	50	inland	3	NA
34 - M4 SD$235 b	235	flavonol	S. decora	Mistissini	bark	50	inland	3	0.48134
35 - M4 SA$231 l	231	flavonol	S. americana	Mistissini	leaf	50	inland	3	NA
36 - M4 SA$231 b	231	flavonol	S. americana	Mistissini	bark	50	inland	3	2.51145
37 - M5 SD$249 l	249	flavonol	S. decora	Mistissini	leaf	50	inland	3	2.86425
38 - M5 SD$249 b	249	flavonol	S. decora	Mistissini	bark	50	inland	3	NA
39 - M5 SA$267 l	267	flavonol	S. americana	Mistissini	leaf	50	inland	3	-1.40674
41 - CH1 SD$276 l	276	flavonol	S. decora	Chisasabi	leaf	53	coastal	3	-1.44764
42 - CH1 SD$276 b	276	flavonol	S. decora	Chisasabi	bark	53	coastal	3	2.48585
43 - CH1 SD$280 l	280	flavonol	S. decora	Chisasabi	leaf	53	coastal	3	4.05603
44 - CH1 SD$280 b	280	flavonol	S. decora	Chisasabi	bark	53	coastal	3	0.472936
46 - CH1 SA$285 b	285	flavonol	S. americana	Chisasabi	bark	53	coastal	3	5.41373
48 - CH2 SA$294 b	294	flavonol	S. americana	Chisasabi	bark	53	coastal	3	-1.20472
51 - CH2 SA$291 l	291	flavonol	S. americana	Chisasabi	leaf	53	coastal	3	2.025
52 - CH2 SA$291 b	291	flavonol	S. americana	Chisasabi	bark	53	coastal	3	3.71819
53 - CH2 SD$298 l	298	flavonol	S. decora	Chisasabi	leaf	53	coastal	3	NA
54 - CH2 SD$298 b	298	flavonol	S. decora	Chisasabi	bark	53	coastal	3	1.82469
56 - CH3 SD$309 b	309	flavonol	S. decora	Chisasabi	bark	53	coastal	3	2.66183
57 - CH3 SD$317 l	317	flavonol	S. decora	Chisasabi	leaf	53	coastal	3	-2.33009
58 - CH3 SD$317 b	317	flavonol	S. decora	Chisasabi	bark	53	coastal	3	6.78095
59 - CH3 SA$328 l	328	flavonol	S. americana	Chisasabi	leaf	53	coastal	3	1.29956
60 - CH3 SA$328 b	328	flavonol	S. americana	Chisasabi	bark	53	coastal	3	-0.304334
62 - WH1 SD$346 b	346	flavonol	S. decora	Whapmagoostui	bark	55	coastal	3	0.626025
63 - WH1 SD$331 l	331	flavonol	S. decora	Whapmagoostui	leaf	55	coastal	3	1.31863
64 - WH1 SD$331 b	331	flavonol	S. decora	Whapmagoostui	bark	55	coastal	3	1.43128
65 - WH2 SD$360 l	360	flavonol	S. decora	Whapmagoostui	leaf	55	coastal	3	3.40734
66 - WH2 SD$360 b	360	flavonol	S. decora	Whapmagoostui	bark	55	coastal	3	0.437445
67 - WH2 SD$362 l	362	flavonol	S. decora	Whapmagoostui	leaf	55	coastal	3	6.29593
68 - WH2 SD$362 b	362	flavonol	S. decora	Whapmagoostui	bark	55	coastal	3	0.997265
70 - WH2 SD$355 b	355	flavonol	S. decora	Whapmagoostui	bark	55	coastal	3	5.33674
71 - WH2 SD$368 l	37l	flavonol	S. decora	Whapmagoostui	leaf	55	coastal	3	1.43103
72 - WH2 SD$368 b	368	flavonol	S. decora	Whapmagoostui	bark	55	coastal	3	-0.225237
73 - WH2 SD$363 l	363	flavonol	S. decora	Whapmagoostui	leaf	55	coastal	3	3.13576
74 - WH2 SD$363 b	363	flavonol	S. decora	Whapmagoostui	bark	55	coastal	3	NA
75 - WH3 SA$377 l	377	flavonol	S. americana	Whapmagoostui	leaf	55	coastal	3	6.74367
77 - WH3 SA$371 l	371	flavonol	S. americana	Whapmagoostui	leaf	55	coastal	3	0.36257
78 - WH3 SA$371 b	371	flavonol	S. americana	Whapmagoostui	bark	55	coastal	3	0.248218
1 - WA1 SD$3 l	3	squalene	S. decora	Waskaganish	leaf	51	coastal	1	5.57607
2 - WA1 SD$3 b	3	squalene	S. decora	Waskaganish	bark	51	coastal	1	-4.68659
3 - WA1 SA$14 l	14	squalene	S. americana	Waskaganish	leaf	51	coastal	1	NA
4 - WA1 SA$14 b	14	squalene	S. americana	Waskaganish	bark	51	coastal	1	-2.07486
6 - WA3 SA$56 b	56	squalene	S. americana	Waskaganish	bark	51	coastal	1	-1.17705
7 - WA3 SD$58 l	58	squalene	S. decora	Waskaganish	leaf	51	coastal	1	-2.03747
8 - WA3 SD$58 b	58	squalene	S. decora	Waskaganish	bark	51	coastal	1	0.22872
9 - WA4 SD$68 b	68	squalene	S. decora	Waskaganish	bark	51	coastal	1	-1.4429
10 - WA5 SD$80 l	80	squalene	S. decora	Waskaganish	leaf	51	coastal	1	-0.695331
11 - N1 SD$111 l	111	squalene	S. decora	Nemaska	leaf	51	inland	1	-0.264828
12 - N1 SD$111 b	111	squalene	S. decora	Nemaska	bark	51	inland	1	NA
14 - N2 SA$123 b	123	squalene	S. americana	Nemaska	bark	51	inland	1	-2.97377
18 - N4 SA$168 b	168	squalene	S. americana	Nemaska	bark	51	inland	1	1.06461
19 - N4 SD$165 l	165	squalene	S. decora	Nemaska	leaf	51	inland	1	-1.54749
22 - M1 SD b	M1_SD	squalene	S. decora	Mistissini	bark	50	inland	1	-2.08819
23 - M1 SA b	M1_SA	squalene	S. americana	Mistissini	bark	50	inland	1	-0.251225
25 - M2 SD b	M2_SD	squalene	S. decora	Mistissini	bark	50	inland	1	NA
27 - M2 SA b	M2_SA	squalene	S. americana	Mistissini	bark	50	inland	1	-1.17568
29 - M3 SD$211 l	211	squalene	S. decora	Mistissini	leaf	50	inland	1	NA
30 - M3 SD$211 b	211	squalene	S. decora	Mistissini	bark	50	inland	1	-1.6505
31 - M3 SA$220 l	220	squalene	S. americana	Mistissini	leaf	50	inland	1	0.0450879
32 - M3 SA$220 b	220	squalene	S. americana	Mistissini	bark	50	inland	1	-0.00743659
33 - M4 SD$235 l	235	squalene	S. decora	Mistissini	leaf	50	inland	1	NA
34 - M4 SD$235 b	235	squalene	S. decora	Mistissini	bark	50	inland	1	-0.567161
35 - M4 SA$231 l	231	squalene	S. americana	Mistissini	leaf	50	inland	1	-3.40238
36 - M4 SA$231 b	231	squalene	S. americana	Mistissini	bark	50	inland	1	NA
37 - M5 SD$249 l	249	squalene	S. decora	Mistissini	leaf	50	inland	1	1.53287
38 - M5 SD$249 b	249	squalene	S. decora	Mistissini	bark	50	inland	1	-0.392317
39 - M5 SA$267 l	267	squalene	S. americana	Mistissini	leaf	50	inland	1	1.95968
41 - CH1 SD$276 l	276	squalene	S. decora	Chisasabi	leaf	53	coastal	1	3.71187
42 - CH1 SD$276 b	276	squalene	S. decora	Chisasabi	bark	53	coastal	1	-0.242089
43 - CH1 SD$280 l	280	squalene	S. decora	Chisasabi	leaf	53	coastal	1	0.763252
44 - CH1 SD$280 b	280	squalene	S. decora	Chisasabi	bark	53	coastal	1	0.00740985
46 - CH1 SA$285 b	285	squalene	S. americana	Chisasabi	bark	53	coastal	1	-4.13501
47 - CH2 SA$294 l	294	squalene	S. americana	Chisasabi	leaf	53	coastal	1	NA
48 - CH2 SA$294 b	294	squalene	S. americana	Chisasabi	bark	53	coastal	1	-2.67605
51 - CH2 SA$291 l	291	squalene	S. americana	Chisasabi	leaf	53	coastal	1	-0.595455
52 - CH2 SA$291 b	291	squalene	S. americana	Chisasabi	bark	53	coastal	1	-6.10133
53 - CH2 SD$298 l	298	squalene	S. decora	Chisasabi	leaf	53	coastal	1	-1.5181
54 - CH2 SD$298 b	298	squalene	S. decora	Chisasabi	bark	53	coastal	1	0.519834
56 - CH3 SD$309 b	309	squalene	S. decora	Chisasabi	bark	53	coastal	1	NA
57 - CH3 SD$317 l	317	squalene	S. decora	Chisasabi	leaf	53	coastal	1	0.564614
58 - CH3 SD$317 b	317	squalene	S. decora	Chisasabi	bark	53	coastal	1	0.564318
59 - CH3 SA$328 l	328	squalene	S. americana	Chisasabi	leaf	53	coastal	1	3.93447
60 - CH3 SA$328 b	328	squalene	S. americana	Chisasabi	bark	53	coastal	1	2.0733
62 - WH1 SD$346 b	346	squalene	S. decora	Whapmagoostui	bark	55	coastal	1	4.83165
63 - WH1 SD$331 l	331	squalene	S. decora	Whapmagoostui	leaf	55	coastal	1	1.74879
64 - WH1 SD$331 b	331	squalene	S. decora	Whapmagoostui	bark	55	coastal	1	3.67769
65 - WH2 SD$360 l	360	squalene	S. decora	Whapmagoostui	leaf	55	coastal	1	2.48187
66 - WH2 SD$360 b	360	squalene	S. decora	Whapmagoostui	bark	55	coastal	1	-0.0777552
67 - WH2 SD$362 l	362	squalene	S. decora	Whapmagoostui	leaf	55	coastal	1	1.32934
68 - WH2 SD$362 b	362	squalene	S. decora	Whapmagoostui	bark	55	coastal	1	-4.35479
70 - WH2 SD$355 b	355	squalene	S. decora	Whapmagoostui	bark	55	coastal	1	-0.971501
l	37l	squalene	S. decora	Whapmagoostui	leaf	55	coastal	1	NA
72 - WH2 SD$368 b	368	squalene	S. decora	Whapmagoostui	bark	55	coastal	1	-2.51245
73 - WH2 SD$363 l	363	squalene	S. decora	Whapmagoostui	leaf	55	coastal	1	0.230298
74 - WH2 SD$363 b	363	squalene	S. decora	Whapmagoostui	bark	55	coastal	1	-1.64075
75 - WH3 SA$377 l	377	squalene	S. decora	Whapmagoostui	leaf	55	coastal	1	0.684575
77 - WH3 SA$371 l	371	squalene	S. decora	Whapmagoostui	leaf	55	coastal	1	NA
78 - WH3 SA$371 b	371	squalene	S. decora	Whapmagoostui	bark	55	coastal	1	NA
1 - WA1 SD$3 l	3	squalene	S. decora	Waskaganish	leaf	51	coastal	2	0.787815
2 - WA1 SD$3 b	3	squalene	S. decora	Waskaganish	bark	51	coastal	2	0.0639766
3 - WA1 SA$14 l	14	squalene	S. americana	Waskaganish	leaf	51	coastal	2	-2.23051
4 - WA1 SA$14 b	14	squalene	S. americana	Waskaganish	bark	51	coastal	2	NA
6 - WA3 SA$56 b	56	squalene	S. americana	Waskaganish	bark	51	coastal	2	-0.506607
7 - WA3 SD$58 l	58	squalene	S. decora	Waskaganish	leaf	51	coastal	2	-7.84933
8 - WA3 SD$58 b	58	squalene	S. decora	Waskaganish	bark	51	coastal	2	-1.82878
9 - WA4 SD$68 b	68	squalene	S. decora	Waskaganish	bark	51	coastal	2	0.240051
10 - WA5 SD$80 l	80	squalene	S. decora	Waskaganish	leaf	51	coastal	2	-1.75489
11 - N1 SD$111 l	111	squalene	S. decora	Nemaska	leaf	51	inland	2	-0.0430687
12 - N1 SD$111 b	111	squalene	S. decora	Nemaska	bark	51	inland	2	-1.64186
14 - N2 SA$123 b	123	squalene	S. americana	Nemaska	bark	51	inland	2	NA
18 - N4 SA$168 b	168	squalene	S. americana	Nemaska	bark	51	inland	2	4.42146
19 - N4 SD$165 l	165	squalene	S. decora	Nemaska	leaf	51	inland	2	0.157541
22 - M1 SD b	M1_SD	squalene	S. decora	Mistissini	bark	50	inland	2	0.116956
23 - M1 SA b	M1_SA	squalene	S. americana	Mistissini	bark	50	inland	2	0.0789305
25 - M2 SD b	M2_SD	squalene	S. decora	Mistissini	bark	50	inland	2	-0.195724
27 - M2 SA b	M2_SA	squalene	S. americana	Mistissini	bark	50	inland	2	1.2084
29 - M3 SD$211 l	211	squalene	S. decora	Mistissini	leaf	50	inland	2	2.27436
30 - M3 SD$211 b	211	squalene	S. decora	Mistissini	bark	50	inland	2	-2.23178
31 - M3 SA$220 l	220	squalene	S. americana	Mistissini	leaf	50	inland	2	1.50152
32 - M3 SA$220 b	220	squalene	S. americana	Mistissini	bark	50	inland	2	0.403065
33 - M4 SD$235 l	235	squalene	S. decora	Mistissini	leaf	50	inland	2	1.9013
34 - M4 SD$235 b	235	squalene	S. decora	Mistissini	bark	50	inland	2	1.1883
35 - M4 SA$231 l	231	squalene	S. americana	Mistissini	leaf	50	inland	2	-3.94034
36 - M4 SA$231 b	231	squalene	S. americana	Mistissini	bark	50	inland	2	-4.60659
37 - M5 SD$249 l	249	squalene	S. decora	Mistissini	leaf	50	inland	2	-4.89843
38 - M5 SD$249 b	249	squalene	S. decora	Mistissini	bark	50	inland	2	-2.26115
39 - M5 SA$267 l	267	squalene	S. americana	Mistissini	leaf	50	inland	2	0.385722
41 - CH1 SD$276 l	276	squalene	S. decora	Chisasabi	leaf	53	coastal	2	-0.71361
42 - CH1 SD$276 b	276	squalene	S. decora	Chisasabi	bark	53	coastal	2	2.75834
43 - CH1 SD$280 l	280	squalene	S. decora	Chisasabi	leaf	53	coastal	2	5.1084
44 - CH1 SD$280 b	280	squalene	S. decora	Chisasabi	bark	53	coastal	2	NA
46 - CH1 SA$285 b	285	squalene	S. americana	Chisasabi	bark	53	coastal	2	-4.30599
47 - CH2 SA$294 l	294	squalene	S. americana	Chisasabi	leaf	53	coastal	2	-2.0182
48 - CH2 SA$294 b	294	squalene	S. americana	Chisasabi	bark	53	coastal	2	0.835535
51 - CH2 SA$291 l	291	squalene	S. americana	Chisasabi	leaf	53	coastal	2	-4.35239
52 - CH2 SA$291 b	291	squalene	S. americana	Chisasabi	bark	53	coastal	2	NA
53 - CH2 SD$298 l	298	squalene	S. decora	Chisasabi	leaf	53	coastal	2	0.656234
54 - CH2 SD$298 b	298	squalene	S. decora	Chisasabi	bark	53	coastal	2	NA
56 - CH3 SD$309 b	309	squalene	S. decora	Chisasabi	bark	53	coastal	2	8.0006
57 - CH3 SD$317 l	317	squalene	S. decora	Chisasabi	leaf	53	coastal	2	NA
58 - CH3 SD$317 b	317	squalene	S. decora	Chisasabi	bark	53	coastal	2	3.53074
59 - CH3 SA$328 l	328	squalene	S. americana	Chisasabi	leaf	53	coastal	2	5.13262
60 - CH3 SA$328 b	328	squalene	S. americana	Chisasabi	bark	53	coastal	2	4.59667
62 - WH1 SD$346 b	346	squalene	S. decora	Whapmagoostui	bark	55	coastal	2	2.04971
63 - WH1 SD$331 l	331	squalene	S. decora	Whapmagoostui	leaf	55	coastal	2	4.66322
64 - WH1 SD$331 b	331	squalene	S. decora	Whapmagoostui	bark	55	coastal	2	0.777608
65 - WH2 SD$360 l	360	squalene	S. decora	Whapmagoostui	leaf	55	coastal	2	5.13322
66 - WH2 SD$360 b	360	squalene	S. decora	Whapmagoostui	bark	55	coastal	2	0.332899
67 - WH2 SD$362 l	362	squalene	S. decora	Whapmagoostui	leaf	55	coastal	2	NA
68 - WH2 SD$362 b	362	squalene	S. decora	Whapmagoostui	bark	55	coastal	2	1.12383
70 - WH2 SD$355 b	355	squalene	S. decora	Whapmagoostui	bark	55	coastal	2	7.2089
l	37l	squalene	S. decora	Whapmagoostui	leaf	55	coastal	2	NA
72 - WH2 SD$368 b	368	squalene	S. decora	Whapmagoostui	bark	55	coastal	2	NA
73 - WH2 SD$363 l	363	squalene	S. decora	Whapmagoostui	leaf	55	coastal	2	NA
74 - WH2 SD$363 b	363	squalene	S. decora	Whapmagoostui	bark	55	coastal	2	2.41585
75 - WH3 SA$377 l	377	squalene	S. decora	Whapmagoostui	leaf	55	coastal	2	0.252542
77 - WH3 SA$371 l	371	squalene	S. decora	Whapmagoostui	leaf	55	coastal	2	2.88554
78 - WH3 SA$371 b	371	squalene	S. decora	Whapmagoostui	bark	55	coastal	2	7.37146
1 - WA1 SD$3 l	3	squalene	S. decora	Waskaganish	leaf	51	coastal	3	2.09385
2 - WA1 SD$3 b	3	squalene	S. decora	Waskaganish	bark	51	coastal	3	0.391321
3 - WA1 SA$14 l	14	squalene	S. americana	Waskaganish	leaf	51	coastal	3	NA
4 - WA1 SA$14 b	14	squalene	S. americana	Waskaganish	bark	51	coastal	3	1.77444
6 - WA3 SA$56 b	56	squalene	S. americana	Waskaganish	bark	51	coastal	3	-0.316314
7 - WA3 SD$58 l	58	squalene	S. decora	Waskaganish	leaf	51	coastal	3	0.816479
8 - WA3 SD$58 b	58	squalene	S. decora	Waskaganish	bark	51	coastal	3	-1.41131
9 - WA4 SD$68 b	68	squalene	S. decora	Waskaganish	bark	51	coastal	3	-2.70619
10 - WA5 SD$80 l	80	squalene	S. decora	Waskaganish	leaf	51	coastal	3	0.426265
11 - N1 SD$111 l	111	squalene	S. decora	Nemaska	leaf	51	inland	3	2.54498
12 - N1 SD$111 b	111	squalene	S. decora	Nemaska	bark	51	inland	3	-4.05354
14 - N2 SA$123 b	123	squalene	S. americana	Nemaska	bark	51	inland	3	-0.249829
18 - N4 SA$168 b	168	squalene	S. americana	Nemaska	bark	51	inland	3	-1.47187
19 - N4 SD$165 l	165	squalene	S. decora	Nemaska	leaf	51	inland	3	0.66432
22 - M1 SD b	M1_SD	squalene	S. decora	Mistissini	bark	50	inland	3	1.46357
23 - M1 SA b	M1_SA	squalene	S. americana	Mistissini	bark	50	inland	3	1.37072
25 - M2 SD b	M2_SD	squalene	S. decora	Mistissini	bark	50	inland	3	-1.03167
27 - M2 SA b	M2_SA	squalene	S. americana	Mistissini	bark	50	inland	3	0.0949756
29 - M3 SD$211 l	211	squalene	S. decora	Mistissini	leaf	50	inland	3	-2.46459
30 - M3 SD$211 b	211	squalene	S. decora	Mistissini	bark	50	inland	3	-0.81157
31 - M3 SA$220 l	220	squalene	S. americana	Mistissini	leaf	50	inland	3	-0.67948
32 - M3 SA$220 b	220	squalene	S. americana	Mistissini	bark	50	inland	3	NA
33 - M4 SD$235 l	235	squalene	S. decora	Mistissini	leaf	50	inland	3	-4.70526
34 - M4 SD$235 b	235	squalene	S. decora	Mistissini	bark	50	inland	3	-0.156342
35 - M4 SA$231 l	231	squalene	S. americana	Mistissini	leaf	50	inland	3	0.280837
36 - M4 SA$231 b	231	squalene	S. americana	Mistissini	bark	50	inland	3	0.205469
37 - M5 SD$249 l	249	squalene	S. decora	Mistissini	leaf	50	inland	3	0.560917
38 - M5 SD$249 b	249	squalene	S. decora	Mistissini	bark	50	inland	3	4.43831
39 - M5 SA$267 l	267	squalene	S. americana	Mistissini	leaf	50	inland	3	-4.78427
41 - CH1 SD$276 l	276	squalene	S. decora	Chisasabi	leaf	53	coastal	3	-1.34577
42 - CH1 SD$276 b	276	squalene	S. decora	Chisasabi	bark	53	coastal	3	2.15066
43 - CH1 SD$280 l	280	squalene	S. decora	Chisasabi	leaf	53	coastal	3	-1.53667
44 - CH1 SD$280 b	280	squalene	S. decora	Chisasabi	bark	53	coastal	3	-2.70627
46 - CH1 SA$285 b	285	squalene	S. americana	Chisasabi	bark	53	coastal	3	-2.84411
47 - CH2 SA$294 l	294	squalene	S. americana	Chisasabi	leaf	53	coastal	3	NA
48 - CH2 SA$294 b	294	squalene	S. americana	Chisasabi	bark	53	coastal	3	0.156827
51 - CH2 SA$291 l	291	squalene	S. americana	Chisasabi	leaf	53	coastal	3	-3.21293
52 - CH2 SA$291 b	291	squalene	S. americana	Chisasabi	bark	53	coastal	3	-0.0973798
53 - CH2 SD$298 l	298	squalene	S. decora	Chisasabi	leaf	53	coastal	3	-6.08274
54 - CH2 SD$298 b	298	squalene	S. decora	Chisasabi	bark	53	coastal	3	2.09333
56 - CH3 SD$309 b	309	squalene	S. decora	Chisasabi	bark	53	coastal	3	3.90689
57 - CH3 SD$317 l	317	squalene	S. decora	Chisasabi	leaf	53	coastal	3	1.76896
58 - CH3 SD$317 b	317	squalene	S. decora	Chisasabi	bark	53	coastal	3	-0.074671
59 - CH3 SA$328 l	328	squalene	S. americana	Chisasabi	leaf	53	coastal	3	-1.18057
60 - CH3 SA$328 b	328	squalene	S. americana	Chisasabi	bark	53	coastal	3	4.23039
62 - WH1 SD$346 b	346	squalene	S. decora	Whapmagoostui	bark	55	coastal	3	3.17554
63 - WH1 SD$331 l	331	squalene	S. decora	Whapmagoostui	leaf	55	coastal	3	-2.56139
64 - WH1 SD$331 b	331	squalene	S. decora	Whapmagoostui	bark	55	coastal	3	0.5764
65 - WH2 SD$360 l	360	squalene	S. decora	Whapmagoostui	leaf	55	coastal	3	NA
66 - WH2 SD$360 b	360	squalene	S. decora	Whapmagoostui	bark	55	coastal	3	-4.25845
67 - WH2 SD$362 l	362	squalene	S. decora	Whapmagoostui	leaf	55	coastal	3	NA
68 - WH2 SD$362 b	362	squalene	S. decora	Whapmagoostui	bark	55	coastal	3	5.38315
70 - WH2 SD$355 b	355	squalene	S. decora	Whapmagoostui	bark	55	coastal	3	1.5656
l	37l	squalene	S. decora	Whapmagoostui	leaf	55	coastal	3	3.88511
72 - WH2 SD$368 b	368	squalene	S. decora	Whapmagoostui	bark	55	coastal	3	3.09273
73 - WH2 SD$363 l	363	squalene	S. decora	Whapmagoostui	leaf	55	coastal	3	-0.2824
74 - WH2 SD$363 b	363	squalene	S. decora	Whapmagoostui	bark	55	coastal	3	1.42962
75 - WH3 SA$377 l	377	squalene	S. decora	Whapmagoostui	leaf	55	coastal	3	2.52629
77 - WH3 SA$371 l	371	squalene	S. decora	Whapmagoostui	leaf	55	coastal	3	-3.31194
78 - WH3 SA$371 b	371	squalene	S. decora	Whapmagoostui	bark	55	coastal	3	4.27918

## Sheet: SupTable3
SupTable3: summary of linear mixed effect models tested for the two candidate genes (FLS and SquaS)
	Flavonol Synthase									Squalene Synthase
	Linear mixed model fit by REML, t-tests use Satterthwaite approximations to degrees of freedom									Linear mixed model fit by REML, t-tests use Satterthwaite approximations to degrees of freedom
	lme4::lmer(formula=expression~Species+tissue+latitude+longitude+(1|replicate)+(1|individual),data=ge_norm)									lme4::lmer(formula=expression~Species+tissue+latitude+longitude+(1|replicate)+(1|individual),data=ge_norm)
	Sum Sq	Mean Sq	NumDF	DenDF	F.value	Pr(>F)				Sum Sq	Mean Sq	NumDF	DenDF	F.value	Pr(>F)
Species	1.3	1.3	1	24	0.25	0.62				6.9	6.9	1	32	1.1	0.31
tissue	5.6	5.6	1	150	1.1	0.3				1.8	1.8	1	150	0.28	0.6
latitude	21	7.1	3	27	1.3	0.28				45	15	3	33	2.3	0.099
longitude	1.9	1.9	1	35	0.36	0.55				2.2	2.2	1	37	0.34	0.56
	---									---
	Flavonol Synthase									Squalene Synthase
	Linear mixed model fit by REML, t-tests use Satterthwaite approximations to degrees of freedom									Linear mixed model fit by REML, t-tests use Satterthwaite approximations to degrees of freedom
	lme4::lmer(formula=expression~tissue+latitude+longitude+(1|replicate)+(1|individual),data=ge_norm)									lme4::lmer(formula=expression~tissue+latitude+longitude+(1|replicate)+(1|individual),data=ge_norm)
	Sum Sq	Mean Sq	NumDF	DenDF	F.value	Pr(>F)				Sum Sq	Mean Sq	NumDF	DenDF	F.value	Pr(>F)
tissue	5.4	5.4	1	150	1	0.32				1.3	1.3	1	150	0.19	0.66
latitude	22	7.2	3	27	1.3	0.28				57	19	3	33	2.9	0.05
longitude	2.2	2.2	1	36	0.41	0.53				1.7	1.7	1	37	0.26	0.61
	---									---
	Flavonol Synthase									Squalene Synthase
	Linear mixed model fit by REML, t-tests use Satterthwaite approximations to degrees of freedom									Linear mixed model fit by REML, t-tests use Satterthwaite approximations to degrees of freedom
	lme4::lmer(formula=expression~Species+latitude+longitude+(1|replicate)+(1|individual),data=ge_norm)									lme4::lmer(formula=expression~Species+latitude+longitude+(1|replicate)+(1|individual),data=ge_norm)
	Sum Sq	Mean Sq	NumDF	DenDF	F.value	Pr(>F)				Sum Sq	Mean Sq	NumDF	DenDF	F.value	Pr(>F)
Species	1.1	1.1	1	24	0.21	0.65				6.3	6.3	1	32	0.97	0.33
latitude	23	7.8	3	27	1.5	0.24				45	15	3	33	2.3	0.097
longitude	1.8	1.8	1	35	0.35	0.56				2.1	2.1	1	37	0.33	0.57
	---									---
	Flavonol Synthase									Squalene Synthase
	Linear mixed model fit by REML, t-tests use Satterthwaite approximations to degrees of freedom									Linear mixed model fit by REML, t-tests use Satterthwaite approximations to degrees of freedom
	lme4::lmer(formula=expression~Species+tissue+longitude+(1|replicate)+(1|individual),data=ge_norm)									lme4::lmer(formula=expression~Species+tissue+longitude+(1|replicate)+(1|individual),data=ge_norm)
	Sum Sq	Mean Sq	NumDF	DenDF	F.value	Pr(>F)				Sum Sq	Mean Sq	NumDF	DenDF	F.value	Pr(>F)
Species	0.48	0.48	1	27	0.09	0.77				18	18	1	35	2.7	0.11
tissue	7.5	7.5	1	150	1.4	0.23				2.1	2.1	1	150	0.33	0.57
longitude	30	30	1	27	5.7	0.024				11	11	1	34	1.7	0.2
	---									---
	Flavonol Synthase									Squalene Synthase
	Linear mixed model fit by REML, t-tests use Satterthwaite approximations to degrees of freedom									Linear mixed model fit by REML, t-tests use Satterthwaite approximations to degrees of freedom
	lme4::lmer(formula=expression~Species+tissue+(1|replicate)+(1|individual),data=ge_norm)									lme4::lmer(formula=expression~Species+tissue+(1|replicate)+(1|individual),data=ge_norm)
	Sum Sq	Mean Sq	NumDF	DenDF	F.value	Pr(>F)				Sum Sq	Mean Sq	NumDF	DenDF	F.value	Pr(>F)
Species	0.0077	0.0077	1	31	0.0015	0.97				26	26	1	37	4	0.054
tissue	8	8	1	150	1.5	0.22				2.2	2.2	1	150	0.34	0.56
	---									---
	Flavonol Synthase									Squalene Synthase
	Linear mixed model fit by REML, t-tests use Satterthwaite approximations to degrees of freedom									Linear mixed model fit by REML, t-tests use Satterthwaite approximations to degrees of freedom
	lme4::lmer(formula=expression~latitude+longitude+(1|replicate)+(1|individual),data=ge_norm)									lme4::lmer(formula=expression~latitude+longitude+(1|replicate)+(1|individual),data=ge_norm)
	Sum Sq	Mean Sq	NumDF	DenDF	F.value	Pr(>F)				Sum Sq	Mean Sq	NumDF	DenDF	F.value	Pr(>F)
latitude	24	8	3	27	1.5	0.24				57	19	3	33	2.9	0.049
longitude	2.1	2.1	1	36	0.39	0.54				1.6	1.6	1	37	0.25	0.62
	---									---
	Flavonol Synthase									Squalene Synthase
	Linear mixed model fit by REML, t-tests use Satterthwaite approximations to degrees of freedom									Linear mixed model fit by REML, t-tests use Satterthwaite approximations to degrees of freedom
	lme4::lmer(formula=expression~tissue+longitude+(1|replicate)+(1|individual),data=ge_norm)									lme4::lmer(formula=expression~tissue+longitude+(1|replicate)+(1|individual),data=ge_norm)
	Sum Sq	Mean Sq	NumDF	DenDF	F.value	Pr(>F)				Sum Sq	Mean Sq	NumDF	DenDF	F.value	Pr(>F)
tissue	7.4	7.4	1	150	1.4	0.24				1.3	1.3	1	150	0.19	0.66
longitude	32	32	1	28	6	0.021				20	20	1	34	3	0.094
	---									---
	Flavonol Synthase									Squalene Synthase
	Linear mixed model fit by REML, t-tests use Satterthwaite approximations to degrees of freedom									Linear mixed model fit by REML, t-tests use Satterthwaite approximations to degrees of freedom
	lme4::lmer(formula=expression~tissue+latitude+(1|replicate)+(1|individual),data=ge_norm)									lme4::lmer(formula=expression~tissue+latitude+(1|replicate)+(1|individual),data=ge_norm)
	Sum Sq	Mean Sq	NumDF	DenDF	F.value	Pr(>F)				Sum Sq	Mean Sq	NumDF	DenDF	F.value	Pr(>F)
tissue	5.2	5.2	1	150	0.99	0.32				1.2	1.2	1	150	0.19	0.67
latitude	51	17	3	27	3.2	0.038				79	26	3	32	4	0.016
	---									---
	Flavonol Synthase									Squalene Synthase
	Linear mixed model fit by REML, t-tests use Satterthwaite approximations to degrees of freedom									Linear mixed model fit by REML, t-tests use Satterthwaite approximations to degrees of freedom
	lme4::lmer(formula=expression~Species+longitude+(1|replicate)+(1|individual),data=ge_norm)									lme4::lmer(formula=expression~Species+longitude+(1|replicate)+(1|individual),data=ge_norm)
	Sum Sq	Mean Sq	NumDF	DenDF	F.value	Pr(>F)				Sum Sq	Mean Sq	NumDF	DenDF	F.value	Pr(>F)
Species	0.29	0.29	1	27	0.054	0.82				17	17	1	35	2.6	0.12
longitude	31	31	1	28	5.9	0.022				11	11	1	34	1.7	0.2
	---									---
	Flavonol Synthase									Squalene Synthase
	Linear mixed model fit by REML, t-tests use Satterthwaite approximations to degrees of freedom									Linear mixed model fit by REML, t-tests use Satterthwaite approximations to degrees of freedom
	lme4::lmer(formula=expression~Species+latitude+(1|replicate)+(1|individual),data=ge_norm)									lme4::lmer(formula=expression~Species+latitude+(1|replicate)+(1|individual),data=ge_norm)
	Sum Sq	Mean Sq	NumDF	DenDF	F.value	Pr(>F)				Sum Sq	Mean Sq	NumDF	DenDF	F.value	Pr(>F)
Species	1	1	1	27	0.19	0.67				5.8	5.8	1	33	0.9	0.35
latitude	53	18	3	27	3.4	0.033				56	19	3	32	2.9	0.051
	---									---
	Flavonol Synthase									Squalene Synthase
	Linear mixed model fit by REML, t-tests use Satterthwaite approximations to degrees of freedom									Linear mixed model fit by REML, t-tests use Satterthwaite approximations to degrees of freedom
	lme4::lmer(formula=expression~Species+tissue+(1|replicate)+(1|individual),data=ge_norm)									lme4::lmer(formula=expression~Species+tissue+(1|replicate)+(1|individual),data=ge_norm)
	Sum Sq	Mean Sq	NumDF	DenDF	F.value	Pr(>F)				Sum Sq	Mean Sq	NumDF	DenDF	F.value	Pr(>F)
Species	0.0077	0.0077	1	31	0.0015	0.97				26	26	1	37	4	0.054
tissue	8	8	1	150	1.5	0.22				2.2	2.2	1	150	0.34	0.56
	---									---
	Flavonol Synthase									Squalene Synthase
	Linear mixed model fit by REML, t-tests use Satterthwaite approximations to degrees of freedom									Linear mixed model fit by REML, t-tests use Satterthwaite approximations to degrees of freedom
	lme4::lmer(formula=expression~longitude+(1|replicate)+(1|individual),data=ge_norm)									lme4::lmer(formula=expression~longitude+(1|replicate)+(1|individual),data=ge_norm)
	Sum Sq	Mean Sq	NumDF	DenDF	F.value	Pr(>F)				Sum Sq	Mean Sq	NumDF	DenDF	F.value	Pr(>F)
longitude	33	33	1	29	6.2	0.019				19	19	1	34	3	0.095
	---									---
	Flavonol Synthase									Squalene Synthase
	Linear mixed model fit by REML, t-tests use Satterthwaite approximations to degrees of freedom									Linear mixed model fit by REML, t-tests use Satterthwaite approximations to degrees of freedom
	lme4::lmer(formula=expression~Species+(1|replicate)+(1|individual),data=ge_norm)									lme4::lmer(formula=expression~Species+(1|replicate)+(1|individual),data=ge_norm)
	Sum Sq	Mean Sq	NumDF	DenDF	F.value	Pr(>F)				Sum Sq	Mean Sq	NumDF	DenDF	F.value	Pr(>F)
Species	0.0059	0.0059	1	31	0.0011	0.97				25	25	1	37	3.8	0.059
	---									---
	Flavonol Synthase									Squalene Synthase
	Linear mixed model fit by REML, t-tests use Satterthwaite approximations to degrees of freedom									Linear mixed model fit by REML, t-tests use Satterthwaite approximations to degrees of freedom
	lme4::lmer(formula=expression~tissue+(1|replicate)+(1|individual),data=ge_norm)									lme4::lmer(formula=expression~tissue+(1|replicate)+(1|individual),data=ge_norm)
	Sum Sq	Mean Sq	NumDF	DenDF	F.value	Pr(>F)				Sum Sq	Mean Sq	NumDF	DenDF	F.value	Pr(>F)
tissue	8	8	1	150	1.5	0.22				1.1	1.1	1	150	0.17	0.68
	---									---
	Flavonol Synthase									Squalene Synthase
	Linear mixed model fit by REML, t-tests use Satterthwaite approximations to degrees of freedom									Linear mixed model fit by REML, t-tests use Satterthwaite approximations to degrees of freedom
	lme4::lmer(formula=expression~latitude+(1|replicate)+(1|individual),data=ge_norm)									lme4::lmer(formula=expression~latitude+(1|replicate)+(1|individual),data=ge_norm)
	Sum Sq	Mean Sq	NumDF	DenDF	F.value	Pr(>F)				Sum Sq	Mean Sq	NumDF	DenDF	F.value	Pr(>F)
latitude	55	18	3	27	3.5	0.029				79	26	3	33	4	0.015
	---									---
